# Supplementary material for: Lycopene Scavenges Cellular ROS, Modulates Autophagy and Improves Survival through 7SK snRNA Interaction in Smooth Muscle Cells
Source: Cells. 2022 Nov 15;11(22):3617. doi: 10.3390/cells11223617 (PMC9688495; doi:10.3390/cells11223617)
Supplement: Supplementary file 1 [file cells-11-03617-s001.zip]

Archive with 1 entries (1 files):
- cells-1984045-supplementary.pptx
